# Supplementary material for: Hand to Mouth in a Neandertal: Right-Handedness in Regourdou 1
Source: PLoS One. 2012 Aug 22;7(8):e43949. doi: 10.1371/journal.pone.0043949 (PMC3425541; doi:10.1371/journal.pone.0043949)
Supplement: Data File S1 — Raw data in Microsoft Xls format for dental scratch analysis on left canine. (XLS) [file pone.0043949.s004.xls]

## Sheet: Csx_linee
id	Length	Angle
8	0.279	88.49
6	0.28	92.793
7	0.361	85.126
16	0.366	67.608
14	0.409	80.73
2	0.563	63.423
9	0.566	88.61
10	0.588	83.81
25	0.605	82.716
5	0.615	72.131
17	0.671	0.966
13	0.749	83.967
3	0.753	51.939
28	0.756	98.258
4	0.796	92.932
20	0.813	46.056
27	0.956	90
12	0.991	108.798
15	1.342	74.186
11	1.464	111.347
1	1.561	110.323
21	1.644	81.933
19	1.775	35.827
26	1.785	76.056
24	2.174	65.61
23	2.199	70.138
22	2.329	84.402
18	3.361	66.246
