# Supplementary material for: Hand to Mouth in a Neandertal: Right-Handedness in Regourdou 1
Source: PLoS One. 2012 Aug 22;7(8):e43949. doi: 10.1371/journal.pone.0043949 (PMC3425541; doi:10.1371/journal.pone.0043949)
Supplement: Data File S3 — Raw data in Microsoft Xls format for dental scratch analysis on left first incisor. (XLS) [file pone.0043949.s006.xls]

## Sheet: I1sx_linee
id	Length	Angle
24	0.139583	91.93
4	0.14375	38.648
23	0.174306	88.443
25	0.181944	98.703
19	0.188194	35.723
2	0.202083	78.633
9	0.202083	25.695
18	0.205556	30.342
5	0.210417	12.529
6	0.211806	14.942
41	0.219444	12.666
45	0.222917	97.046
3	0.226389	54.694
21	0.249306	34.041
1	0.263889	44.235
12	0.278472	55.48
27	0.278472	53.723
35	0.282639	112.166
36	0.285417	162.001
43	0.302778	97.513
17	0.308333	28.533
46	0.336111	49.127
40	0.369444	54.825
31	0.390278	117.721
44	0.40625	61.68
32	0.407639	126.861
13	0.4375	134.259
20	0.451389	108.152
22	0.454861	47.336
8	0.473611	23.624
11	0.478472	78.542
42	0.480556	43.242
39	0.496528	113.571
47	0.53125	66.404
29	0.534028	93.935
10	0.534722	106.18
7	0.570139	32.008
16	0.623611	25.118
37	0.629167	125.924
15	1.017	30.325
38	1.082	102.456
30	1.127	50.827
48	1.15	29.441
34	1.185	102.415
28	1.304	114.613
33	1.339	15.043
14	1.363	50.195
26	1.381	112.63
