# Supplementary material for: Hand to Mouth in a Neandertal: Right-Handedness in Regourdou 1
Source: PLoS One. 2012 Aug 22;7(8):e43949. doi: 10.1371/journal.pone.0043949 (PMC3425541; doi:10.1371/journal.pone.0043949)
Supplement: Data File S4 — Raw data in Microsoft Xls format for dental scratch analysis on right first incisor. (XLS) [file pone.0043949.s007.xls]

## Sheet: I1dx_1
id	Length	Angle
17	0.214	125.786
6	0.226	45.069
10	0.239	73.882
11	0.352	99.423
3	0.4	60.859
2	0.403	65.883
26	0.424	29.234
16	0.426	70.234
15	0.47	35.515
3	0.477	64.1
1	0.478	6.715
4	0.484	45
21	0.488	147.537
12	0.499	75.445
14	0.502	84.507
5	0.507	68.185
4	0.511	83.654
20	0.526	24.715
5	0.535	31.665
10	0.57	33.971
15	0.589	133.839
22	0.592	123.376
14	0.593	27.375
11	0.602	73.661
18	0.606	50.865
12	0.616	59.808
25	0.627	31.376
9	0.643	47.31
21	0.649	17.92
28	0.659	23.635
8	0.664	42.144
9	0.665	39.929
23	0.668	33.918
8	0.755	45
13	0.76	59.152
2	0.823	26.87
19	0.841	38.317
24	0.898	48.703
17	0.941	29.535
19	0.966	36.966
18	0.995	55.813
1	1.017	67.635
27	1.044	30.714
3	1.063	37.885
16	1.067	133.114
20	1.147	54.135
13	1.272	35.334
6	1.312	49.662
1	1.381	21.423
4	1.535	38.319
7	2.395	84.89
7	2.418	42.987
2	4.362	45.506
