# Supplementary material for: Hand to Mouth in a Neandertal: Right-Handedness in Regourdou 1
Source: PLoS One. 2012 Aug 22;7(8):e43949. doi: 10.1371/journal.pone.0043949 (PMC3425541; doi:10.1371/journal.pone.0043949)
Supplement: Data File S6 — Raw data in Microsoft Xls format for dental scratch analysis on right second incisor. (XLS) [file pone.0043949.s009.xls]

## Sheet: I2dx_linee
id	Length	Angle
6	0.137	147.131
4	0.168	14.687
9	0.194	116.022
18	0.211	74.318
19	0.223	45
26	0.224	158.151
14	0.238	94.997
2	0.239	146.351
16	0.243	48.294
18	0.247	155.045
5	0.262	65.95
8	0.269	57.977
2	0.274	144.473
10	0.276	30.336
11	0.278	66.746
1	0.29	25.888
9	0.293	40.624
53	0.294	48.659
25	0.294	167.644
44	0.302	53.045
3	0.304	49.175
16	0.315	42.231
29	0.32	82.396
27	0.322	27.325
12	0.327	128.533
41	0.331	46.428
17	0.334	91.587
7	0.34	82.779
54	0.343	61.467
39	0.348	65.771
10	0.349	38.044
5	0.364	109.994
7	0.366	94.973
24	0.366	148.364
11	0.37	178.203
7	0.382	55
15	0.386	38.416
21	0.425	164.988
37	0.427	40.012
42	0.434	51.386
4	0.454	141.083
25	0.461	48.689
6	0.462	83.517
23	0.467	70.386
1	0.507	130.356
14	0.508	53.378
43	0.51	51.353
4	0.54	90.012
20	0.563	51.856
36	0.582	70.424
49	0.585	54.558
20	0.585	127.364
34	0.589	59.863
11	0.593	37.461
15	0.601	80.401
28	0.603	32.172
12	0.604	32.85
32	0.617	44.488
48	0.64	48.664
31	0.651	44.268
50	0.652	46.336
35	0.665	53.652
46	0.696	50.866
23	0.711	163.709
13	0.712	30.507
13	0.713	154.737
1	0.725	17.634
8	0.732	70.779
2	0.738	119.312
3	0.745	137.608
12	0.781	173.778
24	0.791	77.26
51	0.809	59.742
38	0.82	53.131
30	0.834	50.649
22	0.839	83.099
9	0.91	43.342
52	0.923	46.392
5	0.97	106.275
17	0.973	87.522
26	0.993	88.474
3	0.993	113.338
10	1.019	34.175
40	1.066	45.014
6	1.095	48.523
22	1.179	101.311
47	1.227	42.715
8	1.394	73.895
19	1.44	47.683
45	1.462	64.269
55	1.521	37.069
33	1.949	53.629
